# Supplementary material for: So, It’s Pricier Than Before, but Why? Price Increase Justifications Influence Risky Decision Making and Emotional Response
Source: Front Psychol. 2019 Sep 3;10:1883. doi: 10.3389/fpsyg.2019.01883 (PMC6733970; doi:10.3389/fpsyg.2019.01883)
Supplement: TABLE S1 — Raw data experiment 1. [file Table_1.XLSX]

## Sheet: number_of_risky_decisions
participant_ID	No_of_risky_decisions	Condition_code	Condition
1	0	1	increasing demand
2	1	1	increasing demand
3	6	1	increasing demand
4	0	1	increasing demand
5	5	1	increasing demand
6	0	1	increasing demand
7	1	1	increasing demand
8	8	1	increasing demand
9	8	1	increasing demand
10	8	1	increasing demand
11	4	1	increasing demand
12	0	1	increasing demand
13	3	1	increasing demand
14	4	1	increasing demand
15	7	1	increasing demand
16	1	1	increasing demand
17	9	1	increasing demand
18	2	1	increasing demand
19	8	1	increasing demand
20	0	1	increasing demand
21	4	1	increasing demand
22	10	1	increasing demand
23	7	1	increasing demand
24	8	1	increasing demand
25	9	1	increasing demand
26	0	1	increasing demand
27	3	1	increasing demand
28	2	1	increasing demand
29	2	1	increasing demand
30	0	1	increasing demand
31	4	1	increasing demand
32	4	1	increasing demand
33	9	1	increasing demand
34	5	1	increasing demand
35	0	1	increasing demand
36	4	1	increasing demand
37	0	1	increasing demand
38	0	1	increasing demand
39	3	1	increasing demand
40	0	1	increasing demand
41	1	1	increasing demand
42	0	1	increasing demand
43	5	1	increasing demand
44	9	1	increasing demand
45	7	1	increasing demand
46	10	1	increasing demand
47	9	1	increasing demand
48	10	1	increasing demand
49	5	1	increasing demand
50	5	1	increasing demand
51	6	1	increasing demand
52	3	1	increasing demand
53	5	2	increasing tax
54	0	2	increasing tax
55	5	2	increasing tax
56	1	2	increasing tax
57	0	2	increasing tax
58	8	2	increasing tax
59	1	2	increasing tax
60	1	2	increasing tax
61	5	2	increasing tax
62	5	2	increasing tax
63	0	2	increasing tax
64	0	2	increasing tax
65	6	2	increasing tax
66	0	2	increasing tax
67	10	2	increasing tax
68	8	2	increasing tax
69	0	2	increasing tax
70	0	2	increasing tax
71	0	2	increasing tax
72	0	2	increasing tax
73	1	2	increasing tax
74	5	2	increasing tax
75	6	2	increasing tax
76	5	2	increasing tax
77	4	2	increasing tax
78	0	2	increasing tax
79	8	2	increasing tax
80	10	2	increasing tax
81	0	2	increasing tax
82	0	2	increasing tax
83	0	2	increasing tax
84	0	2	increasing tax
85	3	2	increasing tax
86	2	2	increasing tax
87	5	2	increasing tax
88	9	2	increasing tax
89	0	2	increasing tax
90	0	2	increasing tax
91	1	2	increasing tax
92	5	2	increasing tax
93	5	2	increasing tax
94	1	2	increasing tax
95	5	2	increasing tax
96	5	2	increasing tax
97	0	2	increasing tax
98	0	2	increasing tax
99	0	2	increasing tax
100	0	2	increasing tax
101	0	2	increasing tax
102	4	2	increasing tax
103	2	2	increasing tax
104	3	2	increasing tax
105	3	2	increasing tax
106	0	3	no justification
107	5	3	no justification
108	3	3	no justification
109	4	3	no justification
110	5	3	no justification
111	0	3	no justification
112	0	3	no justification
113	5	3	no justification
114	3	3	no justification
115	5	3	no justification
116	3	3	no justification
117	5	3	no justification
118	0	3	no justification
119	4	3	no justification
120	7	3	no justification
121	0	3	no justification
122	7	3	no justification
123	0	3	no justification
124	5	3	no justification
125	0	3	no justification
126	0	3	no justification
127	6	3	no justification
128	0	3	no justification
129	0	3	no justification
130	1	3	no justification
131	0	3	no justification
132	2	3	no justification
133	0	3	no justification
134	0	3	no justification
135	3	3	no justification
136	0	3	no justification
137	2	3	no justification
138	2	3	no justification
139	1	3	no justification
140	0	3	no justification
141	6	3	no justification
142	5	3	no justification
143	0	3	no justification
144	0	3	no justification
145	0	3	no justification
146	0	3	no justification
147	5	3	no justification
148	0	3	no justification
149	0	3	no justification
150	1	3	no justification
151	1	3	no justification
152	0	3	no justification
153	0	3	no justification
154	3	3	no justification
155	0	3	no justification
156	1	3	no justification
157	1	3	no justification
158	0	3	no justification
159	2	3	no justification
160	9	3	no justification
161	1	3	no justification
162	6	3	no justification

## Sheet: risky_decisions_per_round
Round	Condition_code	Condition	Risky_decisions_per_round	Percentage_risky_decisions
1	1	increasing demand	18.2	0.35
2	1	increasing demand	20.8	0.4
3	1	increasing demand	19.76	0.38
4	1	increasing demand	17.16	0.33
5	1	increasing demand	22.88	0.44
6	1	increasing demand	23.92	0.46
7	1	increasing demand	26	0.5
8	1	increasing demand	27.04	0.52
9	1	increasing demand	24.96	0.48
10	1	increasing demand	18.2	0.35
1	2	increasing tax	12.19	0.23
2	2	increasing tax	9.01	0.17
3	2	increasing tax	13.78	0.26
4	2	increasing tax	14.84	0.28
5	2	increasing tax	18.02	0.34
6	2	increasing tax	16.96	0.32
7	2	increasing tax	14.84	0.28
8	2	increasing tax	15.9	0.3
9	2	increasing tax	14.84	0.28
10	2	increasing tax	15.9	0.3
1	3	no justification	7.98	0.14
2	3	no justification	5.13	0.09
3	3	no justification	10.26	0.18
4	3	no justification	10.83	0.19
5	3	no justification	10.83	0.19
6	3	no justification	7.98	0.14
7	3	no justification	14.82	0.26
8	3	no justification	15.96	0.28
9	3	no justification	18.24	0.32
10	3	no justification	17.1	0.3

## Sheet: Likert_emotions
participant_ID	Condition_code	Condition	intuitive	mathematically	enthusiasm	euphoria	fast_car	casino	pleasant	difficult
1	1	increasing demand	7	5	3	1	1	1	6	3
2	1	increasing demand	6	1	2	2	2	7	3	5
3	1	increasing demand	7	1	6	4	2	6	7	3
4	1	increasing demand	7	4	5	2	1	6	6	3
5	1	increasing demand	4	1	5	3	5	3	3	4
6	1	increasing demand	5	4	4	3	2	5	5	2
7	1	increasing demand	6	3	5	1	2	6	1	5
8	1	increasing demand	2	6	5	3	2	2	6	3
9	1	increasing demand	2	4	4	3	2	6	4	4
10	1	increasing demand	7	4	7	7	4	7	4	7
11	1	increasing demand	4	6	6	5	1	1	6	1
12	1	increasing demand	5	5	4	4	5	5	3	5
13	1	increasing demand	7	4	4	3	1	1	4	1
14	1	increasing demand	3	1	5	6	4	3	5	3
15	1	increasing demand	1	4	1	1	7	1	5	4
16	1	increasing demand	7	7	2	1	1	7	4	1
17	1	increasing demand	1	6	5	4	1	7	4	5
18	1	increasing demand	5	4	5	3	4	4	4	2
19	1	increasing demand	7	3	7	7	7	7	7	1
20	1	increasing demand	4	6	7	6	7	3	7	5
21	1	increasing demand	3	7	5	4	5	5	5	3
22	1	increasing demand	5	3	5	4	4	6	4	5
23	1	increasing demand	6	6	7	2	1	4	7	5
24	1	increasing demand	7	1	6	6	1	7	5	5
25	1	increasing demand	4	4	4	4	3	5	4	4
26	1	increasing demand	6	1	2	1	2	2	4	6
27	1	increasing demand	7	1	5	3	4	5	6	5
28	1	increasing demand	5	4	2	2	5	6	4	5
29	1	increasing demand	7	4	1	1	1	7	7	6
30	1	increasing demand	1	1	3	1	1	3	3	2
31	1	increasing demand	5	2	2	1	1	1	3	3
32	1	increasing demand	5	3	3	3	3	6	3	5
33	1	increasing demand	6	4	6	5	5	6	5	4
34	1	increasing demand	3	1	6	6	5	6	4	6
35	1	increasing demand	5	5	3	4	3	5	4	3
36	1	increasing demand	1	6	6	3	1	6	4	3
37	1	increasing demand	6	6	5	4	4	5	4	2
38	1	increasing demand	3	6	1	1	1	1	1	4
39	1	increasing demand	7	5	5	6	2	1	4	7
40	1	increasing demand	2	4	5	5	4	5	6	6
41	1	increasing demand	4	7	2	5	3	2	5	5
42	1	increasing demand	2	4	3	2	1	6	4	4
43	1	increasing demand	6	3	6	4	3	5	4	5
44	1	increasing demand	7	1	7	1	1	1	7	1
45	1	increasing demand	6	4	3	3	4	7	2	1
46	1	increasing demand	7	4	6	5	2	2	3	4
47	1	increasing demand	3	3	6	3	2	4	6	2
48	1	increasing demand	6	2	3	3	1	6	3	4
49	1	increasing demand	7	3	4	1	2	2	2	1
50	1	increasing demand	3	2	2	2	4	5	2	5
51	1	increasing demand	3	7	6	4	3	2	6	4
52	1	increasing demand	5	6	3	4	4	5	4	4
53	2	increasing tax	1	1	2	1	1	1	2	2
54	2	increasing tax	6	4	3	2	2	2	2	5
55	2	increasing tax	7	3	6	5	5	1	6	3
56	2	increasing tax	4	5	6	5	6	4	5	7
57	2	increasing tax	6	3	4	5	5	6	5	7
58	2	increasing tax	3	2	1	1	1	3	1	7
59	2	increasing tax	2	4	4	3	4	4	4	5
60	2	increasing tax	5	5	4	3	2	2	4	2
61	2	increasing tax	4	3	5	1	1	4	2	5
62	2	increasing tax	6	6	6	5	3	6	5	4
63	2	increasing tax	6	2	6	4	1	6	5	3
64	2	increasing tax	2	5	6	5	6	4	6	3
65	2	increasing tax	3	5	5	5	5	4	7	6
66	2	increasing tax	3	5	4	1	2	4	4	6
67	2	increasing tax	4	7	7	1	1	3	6	7
68	2	increasing tax	3	2	2	1	2	3	3	2
69	2	increasing tax	1	7	4	1	1	5	3	1
70	2	increasing tax	1	7	3	2	1	1	3	1
71	2	increasing tax	7	6	6	5	5	3	4	6
72	2	increasing tax	1	6	6	5	5	7	4	3
73	2	increasing tax	4	5	6	7	4	7	6	7
74	2	increasing tax	7	1	5	6	3	7	6	5
75	2	increasing tax	5	5	6	4	1	4	6	1
76	2	increasing tax	2	7	2	2	1	7	4	5
77	2	increasing tax	7	1	4	4	1	1	4	1
78	2	increasing tax	6	7	3	3	2	6	4	3
79	2	increasing tax	7	2	7	3	3	5	6	3
80	2	increasing tax	6	7	5	1	1	3	5	1
81	2	increasing tax	1	7	2	2	1	2	6	3
82	2	increasing tax	1	7	7	1	4	1	7	1
83	2	increasing tax	7	1	3	1	2	4	6	2
84	2	increasing tax	1	7	1	2	1	1	4	1
85	2	increasing tax	4	2	6	5	2	6	3	5
86	2	increasing tax	6	4	6	6	4	5	4	5
87	2	increasing tax	1	6	4	3	1	1	6	4
88	2	increasing tax	4	7	6	5	2	5	5	3
89	2	increasing tax	7	7	5	1	4	3	5	2
90	2	increasing tax	5	3	4	3	1	4	6	2
91	2	increasing tax	5	2	4	5	5	4	4	4
92	2	increasing tax	7	1	2	1	2	1	4	6
93	2	increasing tax	7	3	3	6	6	6	4	5
94	2	increasing tax	5	6	6	6	6	2	4	6
95	2	increasing tax	6	1	6	4	1	5	6	7
96	2	increasing tax	5	5	6	7	2	5	7	7
97	2	increasing tax	4	6	2	2	4	4	3	4
98	2	increasing tax	7	2	4	2	1	3	4	4
99	2	increasing tax	4	7	2	1	1	1	1	3
100	2	increasing tax	6	2	5	5	3	1	5	2
101	2	increasing tax	1	6	3	5	2	6	2	6
102	2	increasing tax	2	6	5	2	1	6	5	5
103	2	increasing tax	7	1	5	3	5	6	3	4
104	2	increasing tax	6	5	6	4	3	2	1	7
105	2	increasing tax	3	5	2	1	1	4	2	6
106	3	no justification	1	7	2	4	1	1	4	1
107	3	no justification	3	4	3	3	1	5	3	4
108	3	no justification	6	2	6	7	6	6	5	6
109	3	no justification	6	6	3	2	1	6	4	2
110	3	no justification	5	4	3	2	1	5	3	2
111	3	no justification	3	7	5	5	6	7	4	2
112	3	no justification	2	4	3	2	2	6	2	1
113	3	no justification	1	6	3	2	1	4	2	6
114	3	no justification	7	1	5	5	2	6	3	7
115	3	no justification	5	7	4	4	2	7	2	1
116	3	no justification	7	2	4	3	1	4	4	5
117	3	no justification	6	1	1	3	1	2	1	6
118	3	no justification	6	1	4	2	2	6	4	5
119	3	no justification	1	3	7	1	1	2	6	4
120	3	no justification	6	3	4	2	1	3	5	5
121	3	no justification	4	1	3	1	1	1	4	1
122	3	no justification	5	2	6	6	4	7	7	5
123	3	no justification	6	4	4	4	2	2	2	2
124	3	no justification	3	4	6	6	4	5	5	7
125	3	no justification	5	7	1	1	1	1	2	7
126	3	no justification	4	3	7	4	1	4	6	4
127	3	no justification	5	2	4	2	2	5	2	6
128	3	no justification	5	7	5	6	1	7	4	5
129	3	no justification	7	2	5	4	4	1	7	6
130	3	no justification	1	7	3	1	1	5	4	1
131	3	no justification	1	7	1	1	1	1	7	1
132	3	no justification	2	5	4	3	1	3	4	3
133	3	no justification	2	1	4	5	4	2	4	4
134	3	no justification	7	4	4	3	4	7	3	7
135	3	no justification	7	6	1	1	2	7	4	2
136	3	no justification	6	1	3	2	5	5	3	7
137	3	no justification	2	4	5	4	2	6	6	5
138	3	no justification	4	5	3	1	1	3	2	1
139	3	no justification	2	2	2	2	3	1	2	1
140	3	no justification	7	5	7	1	1	5	4	4
141	3	no justification	7	3	7	6	4	7	4	6
142	3	no justification	7	2	4	3	5	7	7	2
143	3	no justification	5	2	4	2	1	4	1	1
144	3	no justification	6	5	5	2	4	2	5	4
145	3	no justification	1	7	1	1	1	1	4	1
146	3	no justification	6	2	6	2	2	5	7	1
147	3	no justification	4	4	2	1	4	7	3	4
148	3	no justification	7	3	2	3	1	3	4	4
149	3	no justification	3	7	4	4	1	1	6	1
150	3	no justification	5	4	5	5	5	4	5	6
151	3	no justification	5	6	3	1	2	5	3	4
152	3	no justification	5	4	2	1	2	6	3	7
153	3	no justification	7	2	1	2	1	3	2	1
154	3	no justification	3	6	7	7	6	7	6	3
155	3	no justification	1	6	1	1	1	2	7	2
156	3	no justification	1	7	5	5	3	7	5	4
157	3	no justification	1	4	2	2	1	5	4	1
158	3	no justification	3	6	2	1	1	2	1	2
159	3	no justification	1	4	1	1	1	7	4	7
160	3	no justification	5	4	4	4	2	4	4	6
161	3	no justification	1	5	5	6	1	6	4	6
162	3	no justification	3	2	6	3	1	7	5	6
