# Supplementary material for: So, It’s Pricier Than Before, but Why? Price Increase Justifications Influence Risky Decision Making and Emotional Response
Source: Front Psychol. 2019 Sep 3;10:1883. doi: 10.3389/fpsyg.2019.01883 (PMC6733970; doi:10.3389/fpsyg.2019.01883)
Supplement: TABLE S2 — Raw data experiment 2. [file Table_2.XLSX]

## Sheet: SCR
participant_ID	Condition_code	Condition	Baseline_SCR	Decision_phase_SCR
1	1	increasing demand	173.19	1582
2	1	increasing demand	110.75	234.01
3	1	increasing demand	71.79	409.61
4	1	increasing demand	38.14	447.78
5	1	increasing demand	128.21	1502.07
6	1	increasing demand	189.66	1256.59
7	1	increasing demand	89.83	919.52
8	1	increasing demand	81.057	1394.28
9	1	increasing demand	20.57	1800.03
10	1	increasing demand	917.24	2030.62
11	1	increasing demand	17.61	657.18
12	1	increasing demand	144.39	944.82
13	1	increasing demand	20.39	908.15
14	2	increasing tax	43.08	108.74
15	2	increasing tax	49.55	672.04
16	2	increasing tax	24.22	605.49
17	2	increasing tax	130.4	308.57
18	2	increasing tax	321.22	712.25
19	2	increasing tax	138.58	1519.35
20	2	increasing tax	443.9	812.88
21	2	increasing tax	46.99	765.55
22	2	increasing tax	857.13	1767.59
23	2	increasing tax	498.36	707.16
24	2	increasing tax	245.36	288.41
25	2	increasing tax	648.07	801.22
26	2	increasing tax	99.76	395.08
27	3	no justification	27.76	303.2
28	3	no justification	98.1	287.64
29	3	no justification	177.92	580.79
30	3	no justification	274.9	592.49
31	3	no justification	449.62	1597.46
32	3	no justification	362.99	867.495
33	3	no justification	116.03	420.94
34	3	no justification	1101.71	2226.04
35	3	no justification	198.11	203.39
36	3	no justification	15.85	464.02
37	3	no justification	226.67	256.16
38	3	no justification	63.15	171.11
39	3	no justification	41.35	615.5

## Sheet: Valence
participant_ID	Condition_code	Condition	No_of_risky_decisions	Valence
1	1	Increasing demand	3	0
2	1	Increasing demand	1	1
3	1	Increasing demand	3	-1
4	1	Increasing demand	5	1
5	1	Increasing demand	8	0
6	1	Increasing demand	9	1
7	1	Increasing demand	3	1
8	1	Increasing demand	9	2
9	1	Increasing demand	6	1
10	1	Increasing demand	10	1
11	1	Increasing demand	2	2
12	1	Increasing demand	5	1
13	1	Increasing demand	5	1
14	2	Increasing tax	4	0
15	2	Increasing tax	3	0
16	2	Increasing tax	3	0
17	2	Increasing tax	3	2
18	2	Increasing tax	2	0
19	2	Increasing tax	2	-1
20	2	Increasing tax	3	0
21	2	Increasing tax	6	1
22	2	Increasing tax	1	1
23	2	Increasing tax	5	1
24	2	Increasing tax	0	2
25	2	Increasing tax	3	2
26	2	Increasing tax	1	1
27	3	No justification	4	0
28	3	No justification	5	1
29	3	No justification	7	1
30	3	No justification	7	2
31	3	No justification	3	1
32	3	No justification	3	1
33	3	No justification	1	0
34	3	No justification	4	1
35	3	No justification	3	-1
36	3	No justification	5	1
37	3	No justification	3	1
38	3	No justification	3	0
39	3	No justification	4	1

## Sheet: SCR long format
participant_ID	Phase	Condition_code	Condition	SRC_
1	Baseline	1	increasing demand	173.19
2	Baseline	1	increasing demand	110.75
3	Baseline	1	increasing demand	71.79
4	Baseline	1	increasing demand	38.14
5	Baseline	1	increasing demand	128.21
6	Baseline	1	increasing demand	189.66
7	Baseline	1	increasing demand	89.83
8	Baseline	1	increasing demand	81.057
9	Baseline	1	increasing demand	20.57
10	Baseline	1	increasing demand	917.24
11	Baseline	1	increasing demand	17.61
12	Baseline	1	increasing demand	144.39
13	Baseline	1	increasing demand	20.39
14	Baseline	2	increasing tax	43.08
15	Baseline	2	increasing tax	49.55
16	Baseline	2	increasing tax	24.22
17	Baseline	2	increasing tax	130.4
18	Baseline	2	increasing tax	321.22
19	Baseline	2	increasing tax	138.58
20	Baseline	2	increasing tax	443.9
21	Baseline	2	increasing tax	46.99
22	Baseline	2	increasing tax	857.13
23	Baseline	2	increasing tax	498.36
24	Baseline	2	increasing tax	245.36
25	Baseline	2	increasing tax	648.07
26	Baseline	2	increasing tax	99.76
27	Baseline	3	no justification	27.76
28	Baseline	3	no justification	98.1
29	Baseline	3	no justification	177.92
30	Baseline	3	no justification	274.9
31	Baseline	3	no justification	449.62
32	Baseline	3	no justification	362.99
33	Baseline	3	no justification	116.03
34	Baseline	3	no justification	1101.71
35	Baseline	3	no justification	198.11
36	Baseline	3	no justification	15.85
37	Baseline	3	no justification	226.67
38	Baseline	3	no justification	63.15
39	Baseline	3	no justification	41.35
1	Decision	1	increasing demand	1582
2	Decision	1	increasing demand	234.01
3	Decision	1	increasing demand	409.61
4	Decision	1	increasing demand	447.78
5	Decision	1	increasing demand	1502.07
6	Decision	1	increasing demand	1256.59
7	Decision	1	increasing demand	919.52
8	Decision	1	increasing demand	1394.28
9	Decision	1	increasing demand	1800.03
10	Decision	1	increasing demand	2030.62
11	Decision	1	increasing demand	657.18
12	Decision	1	increasing demand	944.82
13	Decision	1	increasing demand	908.15
14	Decision	2	increasing tax	108.74
15	Decision	2	increasing tax	672.04
16	Decision	2	increasing tax	605.49
17	Decision	2	increasing tax	308.57
18	Decision	2	increasing tax	712.25
19	Decision	2	increasing tax	1519.35
20	Decision	2	increasing tax	812.88
21	Decision	2	increasing tax	765.55
22	Decision	2	increasing tax	1767.59
23	Decision	2	increasing tax	707.16
24	Decision	2	increasing tax	288.41
25	Decision	2	increasing tax	801.22
26	Decision	2	increasing tax	395.08
27	Decision	3	no justification	303.2
28	Decision	3	no justification	287.64
29	Decision	3	no justification	580.79
30	Decision	3	no justification	592.49
31	Decision	3	no justification	1597.46
32	Decision	3	no justification	867.495
33	Decision	3	no justification	420.94
34	Decision	3	no justification	2226.04
35	Decision	3	no justification	203.39
36	Decision	3	no justification	464.02
37	Decision	3	no justification	256.16
38	Decision	3	no justification	171.11
39	Decision	3	no justification	615.5
